# Supplementary material for: Constructing Cu3P Quantum Dots/Cu-Doped ZnIn2S4 p-n Heterojunctions for Efficient Methanol Oxidation Coupled with Synchronous Hydrogen Generation
Source: Nanomaterials (Basel). 2026 Feb 6;16(3):210. doi: 10.3390/nano16030210 (PMC12899435; doi:10.3390/nano16030210)
Supplement: Supplementary file 1 [file nanomaterials-16-00210-s001.zip]

Archive with 1 entries (1 files):
- nanomaterials-4110546-supplementary.pdf
